# Supplementary material for: Matlab/R workflows to assess critical choices in Global Sensitivity Analysis using the SAFE toolbox
Source: MethodsX. 2019 Sep 30;6:2258–80. doi: 10.1016/j.mex.2019.09.033 (PMC6812336; doi:10.1016/j.mex.2019.09.033)
Supplement: Supplementary file 2 [file mmc2.r]

# Hymod RMSE, BIAS, MEAN, STANDARD DEVIATION AND VARIANCE of the simulated flow
# This function runs the rainfall-runoff Hymod model and returns 2 metrics of model performance: RMSE and BIAS

hymod_MulOut <- function(x, dat){
  
  Qsim <- hymod_sim(dat$rain, dat$evaporation, x)
  
  warmup <- 30 #  warmup period to be discarded
  
  Qs <- Qsim[-(1:warmup)]
  
  Qo <- dat$flow[-(1:warmup)]
  
  Y <- numeric(2)
  Y[1] <- sqrt(mean((Qs - Qo)^2)) # RMSE
  Y[2] <- abs(mean(Qs - Qo)) # BIAS
  Y[3] <- mean(Qs) # MEAN
  Y[4] <- sd(Qs) # STANDARD DEVIATION
  Y[5] <- var(Qs) # VARIANCE
  
  return(Y)
  
}
