# Supplementary material for: Matlab/R workflows to assess critical choices in Global Sensitivity Analysis using the SAFE toolbox
Source: MethodsX. 2019 Sep 30;6:2258–80. doi: 10.1016/j.mex.2019.09.033 (PMC6812336; doi:10.1016/j.mex.2019.09.033)
Supplement: Supplementary file 3 [file mmc3.m]

%% Introductory code to run before any subsequent analysis 

% First add the path to the directory where the SAFE toolbox is located.
my_dir = pwd; % use the 'pwd' command if you have already setup the Matlab
% current directory to the SAFE directory. 
% Otherwise, you may define 'my_dir' manually by giving the path to the SAFE directory, e.g.:
% my_dir = '/Users/valentinanoacco/Documents/safe_R1.2';

% Set current directory to 'my_dir' and add path to sub-folders:
cd(my_dir)
addpath(genpath(my_dir))

% Load the data (here time series of rainfall, potential evaporation and streamflow):
load -ascii LeafCatch.txt
rain = LeafCatch(1:1095,1); % Choose the number of years of data to run the model (here 3 years are used)
evap = LeafCatch(1:1095,2); 
flow = LeafCatch(1:1095,3);

% Define the input factors subject to GSA (here the 5 parameters of the HyMod model) and their distributions and ranges:
DistrFun = 'unif'; % Probability distribution function of the input factors (here uniform)
DistrPar = {[0 400]; [0 2]; [0 1]; [0 0.1]; [0.1 1]}; % Ranges of the input factors (here they come from the literature)
x_labels = {'Sm','beta','alfa','Rs','Rf'};  % Name of the input factors

% Define the output function:
myfun = 'hymod_MulOut';

% The hymod_MulOut function has the following output metrics:
% f(1) RMSE (Root Mean Square Error between the time series of observed and simulated
% streamflow)
% f(2) BIAS (Bias between the time series of observed and simulated streamflow)
% f(3) MEAN (Mean of the time series of simulated streamflow)
% f(4) STANDARD DEVIATION (Standard deviation of the time series of simulated streamflow)
% f(5) VARIANCE (Variance of the time series of simulated streamflow)

% Sample the input factors' space:
SampStrategy = 'lhs'; % Sampling strategy (here Latin Hypercube)
N = 3000; % Sample size
M = length(DistrPar); % Number of input factors
X = AAT_sampling(SampStrategy,M,DistrFun,DistrPar,N); 

% Run the model:
Y = model_evaluation(myfun,X,rain,evap,flow);

% Visualise the input-output samples through scatter plots (as an example for RMSE):
figure; scatter_plots(X,Y(:,1),[],'RMSE',x_labels); % This figure is shown in Figure 1
