# Supplementary material for: Matlab/R workflows to assess critical choices in Global Sensitivity Analysis using the SAFE toolbox
Source: MethodsX. 2019 Sep 30;6:2258–80. doi: 10.1016/j.mex.2019.09.033 (PMC6812336; doi:10.1016/j.mex.2019.09.033)
Supplement: Supplementary file 4 [file mmc4.r]

# Introductory code to run before any subsequent analysis 

# First set the working directory where the SAFE toolbox is located.
setwd("C:/Users/vn1197/OneDrive - University of Bristol/proj_SAFEVAL/safer_1.1/SAFER/MethodsX")

# Install and load the packages below
library(caTools)
library(calibrater) # Install from tar file, also available at: https://people.maths.bris.ac.uk/~mazjcr/calibrater_0.51.tar.gz
library(SAFER) # Install from zip
library(ggplot2)

# Load the data (here time series of rainfall, potential evaporation and streamflow):
data(LeafCatch)

dat <- LeafCatch[1:1095,] # Choose the number of years of data to run the model (here 3 years are used)

# Define the input factors subject to GSA (here the 5 parameters of the HyMod model) and their distributions and ranges:

DistrFun  <- "unif" # Probability distribution function of the input factors (here uniform)
DistrPar  <- list( c(0, 400), c(0, 2), c(0, 1), c(0, 0.1), c(0.1, 1)) # Ranges of the input factors (here they come from the literature)
x_labels <- c("Sm", "beta", "alfa", "Rs", "Rf") # Name of the input factors

# Define the output function:
myfun <- "hymod_MulOut"

# The hymod_MulOut function has the following output metrics:
# Y[,1] RMSE (Root Mean Square Error between the time series of observed and simulated streamflow)
# Y[,2] BIAS (Bias between the time series of observed and simulated streamflow)
# Y[,3] MEAN (Mean of the time series of simulated streamflow)
# Y[,4] STANDARD DEVIATION (Standard deviation of the time series of simulated streamflow)
# Y[,5] VARIANCE (Variance of the time series of simulated streamflow)

# Sample the input factors' space:

SampStrategy <- "lhs" # Sampling strategy (here Latin Hypercube)
N <- 3000 # Sample size
M <- length(DistrPar) # Number of input factors
X <- AAT_sampling(SampStrategy, M, DistrFun, DistrPar, N)
colnames(X) <- x_labels

# Run the model:
Y <- model_evaluation(myfun, X, dat = dat)  
colnames(Y) <- c("RMSE", "bias", "mean(flow)", "sd(flow)" , "var(flow)")

# Visualize the input-output samples through scatter plots (as an example for RMSE):
scatter_plots(X,Y[,1]) # This figure is shown in Figure 1
mtext("RMSE", side = 3, line = -2, outer = TRUE, font = 2)
