# Supplementary material for: Matlab/R workflows to assess critical choices in Global Sensitivity Analysis using the SAFE toolbox
Source: MethodsX. 2019 Sep 30;6:2258–80. doi: 10.1016/j.mex.2019.09.033 (PMC6812336; doi:10.1016/j.mex.2019.09.033)
Supplement: Supplementary file 5 [file mmc5.m]

%% Perform Regional Sensitivity Analysis (RSA) based on grouping

% Here the following output metrics are used from hymod_MulOut.m function:
% f(1) RMSE
% f(2) BIAS
% f(3) MEAN
% f(4) STANDARD DEVIATION

Y = Y(:,1:4); % Define the output metrics considered among those available in hymod_MulOut
n_out = size(Y,2); % Number of output metrics considered

flag = 2;  % Select the statistic to compute the sensitivity indices (here the maximum vertical distance or Kolmogorov-Smirnov statistic between CDFs) 
ngroup = 10; % Number of groups into which the output values are divided

for ii=1:n_out
    [Srsa(ii,:),idx(:,ii),Yk(:,ii)] = RSA_indices_groups(X,Y(:,ii),ngroup,flag); % Calculate the sensitivity indices for each output metric
end

% Plot the sensitivity indices:
for ii = 1:n_out
    figure % This figure is shown in Figure 2
    boxplot1(Srsa(ii,:),x_labels,'Sensitivity index (RSA)') 
end

%% Now we look for an explanation of the results obtained by plotting the input factors' CDFs

% Plot input factors' CDFs:
for ii = 1:n_out
    figure; RSA_plot_groups(X,idx(:,ii),Yk(:,ii),[],x_labels); % Figure 3
end
