# Supplementary material for: Matlab/R workflows to assess critical choices in Global Sensitivity Analysis using the SAFE toolbox
Source: MethodsX. 2019 Sep 30;6:2258–80. doi: 10.1016/j.mex.2019.09.033 (PMC6812336; doi:10.1016/j.mex.2019.09.033)
Supplement: Supplementary file 6 [file mmc6.m]

%% Perform Elementary Effect Test (EET) 

% Derive the tailored input factors' sample to perform EET:
r = 20; % Number of EEs 
design_type = 'radial'; % Design strategy to compute the EEs (here radial)                                                     
Xeet = OAT_sampling(r,M,DistrFun,DistrPar,SampStrategy,design_type); % EET requires One-At-a-Time sampling. The size of the input sample is (r*(M+1),M) 

% Define the output function:
myfun = 'hymod_MulOut'; % We use the same output function as in the introductory code
iY = 1; % Define the index of the output metric(s) to consider, f(1) = RMSE

% Run the model:
Yeet = model_evaluation(myfun,Xeet,rain,evap,flow); % The size of the output sample is (r*(M+1),n_out), where n_out is the number of outputs produced by the output function (here 5)

% Calculate the sensitivity indices: 
xmin = [0 0 0 0 0.1]; % Lower bound of input factors
xmax = [400 2 1 0.1 1]; % Upper bound of input factors
Seet = EET_indices(r,xmin,xmax,Xeet,Yeet(:,iY),design_type); % Calculate the mean of the absolute value of the EEs. 

% Plot the sensitivity indices (Figure 4.a):
figure; boxplot1(Seet,x_labels,'Sensitivity index (EET)') 

%% Now we repeat the estimation of the EET sensitivity indices using bootstrapping to derive confidence bounds around the sensitivity indices. 

% Calculate the sensitivity indices using bootstrapping:
Nboot = 1000; % Number of bootstrap resamples                                                                    
[Seet_m,~,~,~,~,Seet_lb,~,Seet_ub,~] = ...               
EET_indices(r,xmin,xmax,Xeet,Yeet(:,iY),design_type,Nboot); % Calculate the mean of the absolute value of the EEs (Seet_m is the bootstrap mean, Seet_lb is bootstrap lower bound and Seet_ub is the bootstrap upper bound)

% Plot the sensitivity indices with confidence intervals (Figure 4.b):
figure; boxplot1(Seet_m,x_labels,'Sensitivity index (EET)',Seet_lb,Seet_ub) 

%% And finally, we repeat the calculations with a larger number of input-output samples. 

% Extend the tailored input factors' sample to perform the EET:
r_ext = 100; % Extended number of EEs
[Xeet_ext,Xeet_new ] = ...
    OAT_sampling_extend(Xeet,r_ext,DistrFun,DistrPar,design_type); % Xeet_ext is the extended sample of size (r_ext*(M+1),M) and Xeet_new is the new sample of size((r_ext-r)*(M+1),M)

% Run the model:
Yeet_new = model_evaluation(myfun,Xeet_new,rain,evap,flow) ; % New output sample of size ((r_ext-r)*(M+1),5)  
Yeet_ext = [Yeet ; Yeet_new]; % Extended output sample of size (r_ext*(M+1),5)      

% Assess the robustness of the results to the choice of sample size by using bootstrapping:
[Seet_ext_m,~,~,~,~,Seet_ext_lb,~,Seet_ext_ub] = ...      
EET_indices(r_ext,xmin,xmax,Xeet_ext,Yeet_ext(:,iY),design_type,Nboot); % Calculate the mean of the absolute value of the EEs. 

% Plot the sensitivity indices with confidence intervals (Figure 4.c):
figure; boxplot1(Seet_ext_m,x_labels,'Sensitivity index (EET)',Seet_ext_lb,Seet_ext_ub) 
