# Supplementary material for: Matlab/R workflows to assess critical choices in Global Sensitivity Analysis using the SAFE toolbox
Source: MethodsX. 2019 Sep 30;6:2258–80. doi: 10.1016/j.mex.2019.09.033 (PMC6812336; doi:10.1016/j.mex.2019.09.033)
Supplement: Supplementary file 8 [file mmc8.m]

%% We compute the main and total effect sensitivity index using VBSA. 

% Derive the tailored input factors' sample to perform VBSA:
N = 15000 ; % Base sample size                                                                                                                                                                                                                                
Xvbsa = AAT_sampling(SampStrategy,M,DistrFun,DistrPar,2*N); % Xvbsa has size (2*N,M)
[XA,XB,XC] = vbsa_resampling(Xvbsa); % Prepare the input samples needed to compute the estimates of the VBSA sensitivity indices  

% Define the output function:
myfun = 'hymod_MulOut' ; % We use the same output function as in the introductory code
iY = 5; % Define the index of the output metric(s) to consider, f(5) = Variance of simulated flow

% Run the model (warning: these lines may take some time to run):
YA = model_evaluation(myfun,XA,rain,evap,flow); % size (N,n_out) where n_out is the number of outputs produced by the output function (here 5). 
YB = model_evaluation(myfun,XB,rain,evap,flow); % size (N,n_out)
YC = model_evaluation(myfun,XC,rain,evap,flow); % size (N*M,n_out)

% Calculate the VBSA sensitivity indices using bootstrapping: 
Nboot = 1000; % Number of bootstrap resamples
[Svbsa_M_m,Svbsa_T_m,~,~,Svbsa_M_lb,Svbsa_T_lb,...
    Svbsa_M_ub,Svbsa_T_ub,Svbsa_M_all,Svbsa_T_all] = ...
    vbsa_indices(YA(:,iY),YB(:,iY),YC(:,iY),Nboot); % Calculate the main effects (Svbsa_M_m, Svbsa_M_lb, Svbsa_M_ub) and total effects (Svbsa_T_m, Svbsa_T_lb, Svbsa_T_ub). Svbsa_M_all and Svbsa_T_all are the main and total effects respectively for the different bootstrap resamples (matrix (Nboot,M)). 

% Calculate interaction effects with bootstrapping as the difference between total and main effects across bootstrap resamples:
Svbsa_I_all = Svbsa_T_all-Svbsa_M_all; % Total interactions, matrix (Nboot,M)

% Calculate statistics of interaction effects across bootstrap resamples (mean, lower and upper bounds of sensitivity indices):
alfa = 0.05; % Significance level for the confidence intervals estimated by bootstrapping 
Svbsa_I_m = mean(Svbsa_I_all); % Mean interactions across bootstrap resamples
Svbsa_I_sort = sort(Svbsa_I_all); 
Svbsa_I_lb = Svbsa_I_sort(max(1,round(Nboot*alfa/2)),:); % Lower bound 
Svbsa_I_ub = Svbsa_I_sort(round(Nboot*(1-alfa/2)),:); % Upper bound

% Plot the VBSA sensitivity indices with confidence intervals:
% Figure 7.a (main effects):
figure; boxplot1(Svbsa_M_m,x_labels,'Sensitivity index(VBSA)',Svbsa_M_lb,Svbsa_M_ub)
 % Figure 7.b (total effects):
figure; boxplot1(Svbsa_T_m,x_labels,'Sensitivity index (VBSA)',Svbsa_T_lb,Svbsa_T_ub)
% Figure 7.c (interaction effects):
figure; boxplot1(Svbsa_I_m,x_labels,'Sensitivity index (VBSA)',Svbsa_I_lb,Svbsa_I_ub) 

%% Now we look for an explanation of the results by examining the two-dimensional 
% scatter plots that allow to identify pairwise interactions (second order effects) between input factors. 

% Rescale the output values for visualization purposes (Box-Cox transformation):
lambda = 0.5; % Parameter of the Box-Cox transformation
YA_boxcox = (YA.^lambda-1)/lambda; % Box-Cox transformation of YA

% Plot 2-dimensional scatter plots to visualize pairwise interactions:
scatter_plots_interaction(XA,YA_boxcox(:,iY),[],x_labels) % This figure is shown in Figure 8
