# Supplementary material for: Matlab/R workflows to assess critical choices in Global Sensitivity Analysis using the SAFE toolbox
Source: MethodsX. 2019 Sep 30;6:2258–80. doi: 10.1016/j.mex.2019.09.033 (PMC6812336; doi:10.1016/j.mex.2019.09.033)
Supplement: Supplementary file 9 [file mmc9.m]

%% Perform Regional Sensitivity Analysis (RSA) with threshold

% Set output threshold:
threshold = 2.5; %  Threshold for model output (here RMSE)
flag = 1; % Select the statistic to compute the sensitivity indices (here the maximum vertical distance between the CDFs)

iY = 1; % Define the index of the output metric(s) to consider from those estimated in remark 1, f(1) = RMSE

% Perform RSA (find behavioural parameterisations):
[~,idxb] = RSA_indices_thres(X,Y(:,iY),threshold,flag) ; 

% Calculate the sensitivity indices using bootstrapping: 
Nboot = 1000; % Number of bootstrap resamples
[Srsa_m,~,Srsa_lb,Srsa_ub] = RSA_indices_thres(X,Y(:,iY),threshold,flag,Nboot); % Mean and lower and upper bounds of the sensitivity indices (i.e. maximum vertical distance)

% Plot the sensitivity indices with confidence intervals with input factors' default ranges:
figure; boxplot1(Srsa_m,x_labels,'Sensitivity index (RSA)',Srsa_lb,Srsa_ub) % This figure is shown in Figure 9.a

%% Now we repeat the estimation of the RSA sensitivity indices using modified input factors' ranges.

% Define new input factors' ranges:
DistrPar_2  = {[0 800]; [0 4]; [0 0.8]; [0 0.4]; [0.4 1]}; 

% Sample input factors' space:
X_2 = AAT_sampling(SampStrategy,M,DistrFun,DistrPar_2,N); 

% Run the model:
Y_2 = model_evaluation(myfun,X_2,rain,evap,flow);

% Perform RSA (find behavioural parameterisations):
[~,idxb_2] = RSA_indices_thres(X_2,Y_2(:,iY),threshold,flag); 

% Calculate the sensitivity indices using bootstrapping:
[Srsa_2_m,~,Srsa_2_lb,Srsa_2_ub] = RSA_indices_thres(X_2,Y_2(:,iY),threshold,flag,Nboot); % Mean and lower and upper bounds of the sensitivity indices (i.e. maximum vertical distance)

% Plot the sensitivity indices with confidence intervals with input factors' modified ranges:
figure; boxplot1(Srsa_2_m,x_labels,'Sensitivity index (RSA)',Srsa_2_lb,Srsa_2_ub) % Figure 9.b

%% Check the ranges of the behavioural parameterizations by parallel coordinate plot:

% Parallel coordinate plot with default ranges:
figure; parcoor(X,x_labels,[],idxb) % This figure is shown in Figure 10.a

% Parallel coordinate plot with modified ranges:
figure; parcoor(X_2,x_labels,[],idxb_2) % This figure is shown in Figure 10.b
