# Supplementary material for: Matlab/R workflows to assess critical choices in Global Sensitivity Analysis using the SAFE toolbox
Source: MethodsX. 2019 Sep 30;6:2258–80. doi: 10.1016/j.mex.2019.09.033 (PMC6812336; doi:10.1016/j.mex.2019.09.033)
Supplement: Supplementary file 10 [file mmc10.m]

%% We run RSA based on grouping as in remark 1, but here the confidence intervals 
% of the sensitivity indices are also estimated with bootstrapping.
flag = 2;  % We select the maximum vertical distance or Kolmogorov-Smirnov statistic between CDFs as statistics as in remark 1

iY = 1; % Define the index of the output metric(s) to consider, f(1) = RMSE
ngroup = 10; % Number of groups into which the output values are divided

% Calculate the respective groups of the samples (idx) and the range of Y in each group (Yk):
[~,idx,Yk] = RSA_indices_groups(X,Y(:,iY),ngroup,flag); 

% Calculate the sensitivity indices using bootstrapping: 
Nboot = 1000; % Number of bootstrap resamples
[Srsa_m,~,~,~,Srsa_lb,Srsa_ub] = RSA_indices_groups(X,Y(:,iY),ngroup,flag,Nboot); % Calculate the mean and confidence intervals of the sensitivity indices (here the maximum vertical distance). The output metric considered is RMSE.

% Plot the sensitivity indices with confidence intervals:
figure; boxplot1(Srsa_m,x_labels,'Sensitivity index (RSA)',Srsa_lb,Srsa_ub) % This is shown in Figure 11.a

%% Now we remove the poorly performing simulations and rerun the analysis. 
% First we decide the value of the performance metric above (or below) which simulations are considered poorly performing 

% Identify the poorly performing simulations to be removed:
Y_pp = Yk(10,iY); % Define the value above which we have poorly performing outputs (here reference to the output groups� limit corresponding to a RMSE = 3.8 is made)
idx_pp = find(Yk(:,iY) >= Y_pp & Yk(:,iY) ~= Yk(end,iY)); % Index of the sets with poorly performing output
Y_wp = Y(idx(:,iY) ~= idx_pp,iY); % Subsample of output where poorly performing values have been excluded
X_wp = X(idx(:,iY) ~= idx_pp,:); % Subsample of input factors where poorly performing values have been excluded

ngroup = 10; % Number of groups into which the output values are divided

% Calculate the respective group of the samples (idx_wp) and the range of Y in each group (Yk_wp):
[~,idx_wp,Yk_wp] = RSA_indices_groups(X_wp,Y_wp,ngroup,flag); 

% Calculate the sensitivity indices using bootstrapping: 
[Srsa_wp_m,~,~,~,Srsa_wp_lb,Srsa_wp_ub] = RSA_indices_groups(X_wp,Y_wp,ngroup,flag,Nboot); % Calculate the mean and confidence intervals of the sensitivity indices (here the maximum vertical distance).

% Plot the sensitivity indices with confidence intervals calculated without poorly performing simulations:
figure; boxplot1(Srsa_wp_m,x_labels,'Sensitivity index (mvd)',Srsa_wp_lb,Srsa_wp_ub)  % This is shown in Figure 11.b

%% Now we look for an explanation of the results obtained by plotting the input factors' CDFs. The additional code used is reported below and Figure 10 provides detailed explanations.

% Plot input factors' CDFs with all simulations:
figure; RSA_plot_groups(X,idx,Yk,[],x_labels,'RMSE'); % Figure 12.a

% Plot input factors' CDFs with poorly performing simulations removed:
figure; RSA_plot_groups(X_wp,idx_wp,Yk_wp,[],x_labels,'RMSE'); % Figure 12.b
