# Supplementary material for: Matlab/R workflows to assess critical choices in Global Sensitivity Analysis using the SAFE toolbox
Source: MethodsX. 2019 Sep 30;6:2258–80. doi: 10.1016/j.mex.2019.09.033 (PMC6812336; doi:10.1016/j.mex.2019.09.033)
Supplement: Supplementary file 11 [file mmc11.m]

%% We perform PAWN using a subsample of the input/output sample derived in the introductory code, to determine whether 
% we could use a smaller sample to screen the input factors.

x_labels = {'Sm','beta','alfa','Rs','Rf','dummy'}; % Name of input factors (we add an artificial 'dummy' input factor)

iY = 2; % Define the index of the output metric(s) to consider from those estimated in remark 1, f(2) = RMSE

% Calculate the sensitivity indices using bootstrapping for a subsample of the input/output sample derived in the introductory code (warning: it may take some time to run these lines):
Nsub = 1000; % Size of the subsample 
X_sub = X(1:Nsub,:); % Subsample of input factors
Y_sub = Y(1:Nsub,:); % Subsample of output
n = 10; %  Number of equally spaced intervals
Nboot = 1000; % Number of bootstrap resamples
[~,~,KS_max_sub,KS_dummy_sub] = pawn_indices_givendata(X_sub,Y_sub(:,iY),n,Nboot); 
% Calculate PAWN sensitivity index:
% - KS_max_sub (size (Nboot,M)) is the maximum KS across the n conditioning intervals for the Nboot bootstrap resamples and for the M model parameters analysed (we note that we use a different index compared to remark 3 where we used the mean KS across the conditioning intervals, because the objective here is to screen uninfluential input factors); 
% - KS_dummy_sub (size (Nboot,1)) is the KS statistic for the dummy parameter.

% Calculate statistics across bootstrap resamples (mean, lower and upper bounds of sensitivity indices):
alfa = 0.05; % Significance level for the confidence intervals estimated by bootstrapping 
Spawn_sub_m = mean([KS_max_sub,KS_dummy_sub]); % Mean PAWN sensitivity index across bootstrap resamples
KS_sort = sort([KS_max_sub,KS_dummy_sub]); 
Spawn_sub_lb = KS_sort(max(1,round(Nboot*alfa/2)),:); % Lower bound
Spawn_sub_ub = KS_sort(round(Nboot*(1-alfa/2)),:); % Upper bound

% Plot the sensitivity indices with confidence intervals (Figure 13.a):
figure
boxplot1(Spawn_sub_m,x_labels,'Sensitivity index (PAWN)',Spawn_sub_lb,Spawn_sub_ub)

%% Now we repeat the calculation of the PAWN sensitivity indices using the entire 
% input/output sample derived in the introductory code.

% Calculate the sensitiviy indices (warning: it may take some time to run the following line):
[~,~,KS_max,KS_dummy] = pawn_indices_givendata(X,Y(:,iY),n,Nboot);

% Calculate statistics across bootstrap resamples (mean, lower and upper bounds of sensitivity indices):
Spawn_m = mean([KS_max,KS_dummy]); % Mean PAWN sensitivity index across bootstrap resamples
KS_sort = sort([KS_max,KS_dummy]); 
Spawn_lb = KS_sort(max(1,round(Nboot*alfa/2)),:); % Lower bound
Spawn_ub = KS_sort(round(Nboot*(1-alfa/2)),:); % Upper bound

% Plot the sensitivity indices with confidence intervals (Figure 13.b):
figure
boxplot1(Spawn_m,x_labels,'Sensitivity index (PAWN)',Spawn_lb,Spawn_ub) 
