# Supplementary material for: Matlab/R workflows to assess critical choices in Global Sensitivity Analysis using the SAFE toolbox
Source: MethodsX. 2019 Sep 30;6:2258–80. doi: 10.1016/j.mex.2019.09.033 (PMC6812336; doi:10.1016/j.mex.2019.09.033)
Supplement: Supplementary file 12 [file mmc12.r]

## Perform Regional Sensitivity Analysis (RSA) based on grouping

# Here the following output metrics are used from hymod_MulOut.m function:
# Y(1) RMSE
# Y(2) BIAS
# Y(3) MEAN
# Y(4) STANDARD DEVIATION

Y <- Y[,1:4] # Define the output metrics considered among those available in hymod_MulOut
n_out <- dim(Y)[2] # Number of output metrics considered

flag <- 2 # Select the statistic to compute the sensitivity indices (here the maximum vertical distance or Kolmogorov-Smirnov statistic between CDFs) 
ngroup <- 10 # Number of groups into which the output values are divided

Srsa_gr <- list()
for( i in 1:n_out){
  Srsa_gr[[i]] <- RSA_indices_groups(X,Y[,i],ngroup,flag) # Calculate the sensitivity indices for each of the output functions
}

# Outputs
Srsa <- sapply(Srsa_gr, "[[", "stat") # Sensitivity index: maximum vertical distance between CDFs  
idx <- sapply(Srsa_gr, "[[", "idx") # Index which divides the output into different groups
Yk <- sapply(Srsa_gr, "[[", "Yk") # Output limit of each group

# Plot the sensitivity indices:
for( i in 1:n_out){
  dev.new()
  boxplot1(Srsa[,i], ylab ="Sensitivity index (RSA)",labels = x_labels)
}


## Now we look for an explanation of the results obtained by plotting the input factors' CDFs

# Plot input factors' CDFS
for (i in 1:n_out){
  dev.new()
  RSA_plot_groups(X, idx[,i], Yk[,i], labels = x_labels)
}
