# Supplementary material for: Matlab/R workflows to assess critical choices in Global Sensitivity Analysis using the SAFE toolbox
Source: MethodsX. 2019 Sep 30;6:2258–80. doi: 10.1016/j.mex.2019.09.033 (PMC6812336; doi:10.1016/j.mex.2019.09.033)
Supplement: Supplementary file 13 [file mmc13.r]

## Perform Elementary Effect Test (EET) 

# Derive the tailored input factors' sample to perform EET:
r <- 20 # Number of EEs    
design_type <- "radial" # Design strategy to compute the EEs (here radial)
Xeet <- OAT_sampling(r, M, DistrFun, DistrPar, SampStrategy, design_type) # EET requires One-At-a-Time sampling. The size of the input sample is (r*(M+1),M)

# Define the output function:
myfun <- "hymod_MulOut" # We use the same output function as in the introductory code
iY <- 1 # Define the index of the output metric(s) to consider, Y[,1] = RMSE

# Run the model:
Yeet <- model_evaluation(myfun, Xeet, dat = dat) # The size of the output sample is (r*(M+1),n_out), where n_out is the number of outputs produced by the output function (here 5)

# Calculate the sensitivity indices: 
EETind <- EET_indices(r, DistrPar, Xeet, Yeet[,iY], design_type) 
mi <- EETind$mi #  Mean of the absolute value of the Elementary Effects (EEs)  

# Plot the sensitivity indices (Figure 4.a):
dev.new()
boxplot1(mi, ylab ="Sensitivity index (EET)",labels = x_labels)


## Now w repeat EET using bootstrapping to derive confidence bounds around the sensitivity indices 

# Calculate the sensitivity indices using bootstrapping:
Nboot <- 1000 # Number of bootstrap resamples        
EETind1000 <- EET_indices(r, DistrPar, Xeet, Yeet[,iY], design_type, Nboot)
mi_m <- EETind1000$mi # Bootstrap mean
mi_lb <- EETind1000$mi_lb # Bootstrap lower bound
mi_ub <- EETind1000$mi_ub # Bootstrap upper bound

# Plot the sensitivity indices with confidence intervals (Figure 4.b):
dev.new()
boxplot1(mi_m, mi_lb, mi_ub, ylab ="Sensitivity index (EET)",labels = x_labels)


## And finally, we repeat the calculations with a larger number of input-output samples. 

#  Extend the tailored input factors' sample to perform the EET:
r_ext <- 100 # Extended number of EEs
Xeet_ex <- OAT_sampling_extend(Xeet, r_ext, DistrFun, DistrPar, design_type)
Xeet_ext <- Xeet_ex$X_ext # Xeet_ext is the extended sample of size (r_ext*(M+1),M) 
Xeet_new <- Xeet_ex$X_new # Xeet_new is the new sample of size ((r_ext-r)*(M+1),M)

# Run the model:
Yeet_new <- model_evaluation(myfun, Xeet_new, dat = dat) #  New output sample of size ((r_ext-r)*(M+1),5) 
Yeet_ext <- rbind(Yeet,Yeet_new) # Extended output sample of size (r_ext*(M+1),5)

# Assess the robustness of the results to the choice of sample size by using bootstrapping:
EETind1000_ext <- EET_indices(r_ext, DistrPar, Xeet_ext, Yeet_ext[,iY], design_type, Nboot) # Calculate the mean of the absolute value of the EEs. 
mi_ext_m <- EETind1000_ext$mi # Bootstrap mean
mi_ext_lb <- EETind1000_ext$mi_lb # Bootstrap lower bound
mi_ext_ub <- EETind1000_ext$mi_ub # Bootstrap upper bound

# Plot the sensitivity indices with confidence intervals (Figure 4.c):
dev.new()
boxplot1(mi_ext_m, mi_ext_lb, mi_ext_ub, ylab ="Sensitivity index (EET)",labels = x_labels)
