# Supplementary material for: Matlab/R workflows to assess critical choices in Global Sensitivity Analysis using the SAFE toolbox
Source: MethodsX. 2019 Sep 30;6:2258–80. doi: 10.1016/j.mex.2019.09.033 (PMC6812336; doi:10.1016/j.mex.2019.09.033)
Supplement: Supplementary file 14 [file mmc14.r]

## We perform Variance-Based Sensitivity Analysis (VBSA)

# Derive the tailored input factors' sample to perform VBSA:

N <- 15000 # Base sample size. We note that the sample size is larger than the one used in the introductory code. This is due to the fact that, in our example, VBSA requires is larger sample size to produce robust results.

Xvbsa <- AAT_sampling(SampStrategy, M, DistrFun, DistrPar, 2 * N) # Xvbsa has size (2*N,M)
XABC <- vbsa_resampling(Xvbsa) # Prepare the input samples needed to compute the estimates of the VBSA sensitivity indices

# Define the output function:
myfun <- "hymod_MulOut" # We use the same output function as in the introductory code
iY <- 5 # Define the index of the output metric(s) to consider, Y[,5] = Variance of simulated flow

# Run the model (warning: these lines may take some time to run):
YA <- model_evaluation(myfun, XABC$XA, dat = dat) # size (N,n_out) where n_out is the number of outputs produced by the output function (here 5). 
YB <- model_evaluation(myfun, XABC$XB, dat = dat) # size (N,n_out)
YC <- model_evaluation(myfun, XABC$XC, dat = dat) # size (N*M,n_out)

# Calculate the VBSA sensitivity indices using bootstrapping: 
Nboot <- 1000 # Number of bootstrap resamples
ind1000 <- vbsa_indices(YA[,iY],YB[,iY],YC[,iY], Nboot) # Calculate the main effects (Svbsa_M_m, Svbsa_M_lb, Svbsa_M_ub). 

Svbsa_M_m <- ind1000$Si
Svbsa_M_lb <- ind1000$Si_lb
Svbsa_M_ub <- ind1000$Si_ub

# Plot the VBSA sensitivity indices with confidence intervals:
dev.new()
boxplot1(Svbsa_M_m, main = "Sensitivity index (VBSA)", Svbsa_M_lb, Svbsa_M_ub, labels = x_labels) # Figure 5.a


## We perform PAWN 

# Calculate the sensitivity indices using the input/output sample given the introductory code and using bootstrapping 
# (Warning: the following line may take some time to run):
n_con <- 10 # Number of conditioning intervals
Nboot <- 1000 # Number of bootstrap resamples  

# Calculate the PAWN sensitivity indices: KS_mean (size (Nboot,M)) is the mean KS statistic across the n conditioning intervals for the different bootstrap resamples.
KS_pawn <- pawn_indices_givendata(X, Y[,iY], n_con, Nboot)
KS_mean <- KS_pawn$KS_mean

# Calculate statistics across bootstrap resamples (mean, lower and upper bounds of sensitivity indices):
alfa <- 0.05 # Significance level for the confidence intervals estimated by bootstrapping 
Spawn_m <- colMeans(KS_mean) # Mean PAWN sensitivity index across bootstrap resamples
KS_sort <- apply(KS_mean, 2, sort)
Spawn_lb <-  apply(KS_mean,2,quantile,alfa/2) # Lower bound
Spawn_ub <- apply(KS_mean,2,quantile,1-alfa/2) # Upper bound
  
# Plot the PAWN sensitivity indices with confidence intervals:
dev.new()
boxplot1(Spawn_m, Spawn_lb, Spawn_ub, labels = x_labels, ylab ="Sensitivity index (PAWN)") # Figure 5.b


## Now we look for an explanation of the results by examining the conditional and unconditional distributions.
# For each input factor, compute the unconditional output and CDF (respectively YU and Fu), the conditional outputs and CDFs for the n conditioning intervals (respectively YY and Fu) , the center of the n conditioning intervals (xc) and the KS statistics between conditional and unconditional CDFs (KS):
  
pawn_ks <- pawn_ks_givendata(X, Y[,iY], n_con)
KS <- pawn_ks$KS
YF <- pawn_ks$YF
Fu <- pawn_ks$Fu
Fc <- pawn_ks$Fc
YY <- pawn_ks$YY
xc <- pawn_ks$xc
YU <- pawn_ks$YU

Spawn <- colMeans(KS) # PAWN sensitivity index (mean KS) calculated without bootstrapping. We do not use bootstrap because the objective here is to better understand the results and not to get a precise estimate of the PAWN sensitivity indices.

# Plot the unconditional (Fu) and conditional (Fc) CDFs for parameter Rs (Figure 6.a):
i <- 4 # index of parameter Rs
pawn_plot_cdf(YF, Fu, Fc[i,], xc[[i]], y_label = "Variance of flow")

# Compute the mean of the conditional outputs for Rs (this will allow to interpret the provided by the VBSA method):
mCC <- matrix(NA,n_con,1) #  mean of conditional outputs
for(k in 1:n_con){ # loop over conditioning values
  mCC[k,1] <- mean(YY[i,k][[1]])
} 


apply(mC, 2, var) # Calculate and display the variance of mean of the conditional output (equal to 3)
drop(var(YU)) # Calculate and display the variance of the unconditional output (equal to 96)

# Plot the mean of the unconditional outputs to interpret the VBSA results of Figure 5.a:
dev.new() # This figure is shown in Figure 6.b
plot(unlist(xc[i]),mC[,i], pch=2)

# Plot the KS statistics between conditional and unconditional CDFs (KS) to interpret the PAWN results of Figure 5.b:
dev.new() # This figure is shown in Figure 6.c
plot(unlist(xc[i]),KS[,i], pch=19)


  
