# Supplementary material for: Matlab/R workflows to assess critical choices in Global Sensitivity Analysis using the SAFE toolbox
Source: MethodsX. 2019 Sep 30;6:2258–80. doi: 10.1016/j.mex.2019.09.033 (PMC6812336; doi:10.1016/j.mex.2019.09.033)
Supplement: Supplementary file 15 [file mmc15.r]

## We compute the main and total effect sensitivity index using VBSA. 

# Derive the tailored input factors' sample to perform VBSA:

N <- 15000 # Base sample size. We note that the sample size is larger than the one used in the introductory code. This is due to the fact that, in our example, VBSA requires is larger sample size to produce robust results.

Xvbsa <- AAT_sampling(SampStrategy, M, DistrFun, DistrPar, 2 * N) # Xvbsa has size (2*N,M)
XABC <- vbsa_resampling(Xvbsa) # Prepare the input samples needed to compute the estimates of the VBSA sensitivity indices

# Define the output function:
myfun <- "hymod_MulOut" # We use the same output function as in the introductory code
iY <- 5 # Define the index of the output metric(s) to consider, Y[,5] = Variance of simulated flow

# Run the model (warning: these lines may take some time to run):
YA <- model_evaluation(myfun, XABC$XA, dat = dat) # size (N,n_out) where n_out is the number of outputs produced by the output function (here 5). 
YB <- model_evaluation(myfun, XABC$XB, dat = dat) # size (N,n_out)
YC <- model_evaluation(myfun, XABC$XC, dat = dat) # size (N*M,n_out)

# Calculate the VBSA sensitivity indices using bootstrapping: 
Nboot <- 1000 # Number of bootstrap resamples
ind1000 <- vbsa_indices(YA[,iY],YB[,iY],YC[,iY], Nboot) # Calculate the main effects (Svbsa_M_m, Svbsa_M_lb, Svbsa_M_ub) and total effects (Svbsa_T_m, Svbsa_T_lb, Svbsa_T_ub). Svbsa_M_all and Svbsa_T_all are the main and total effects resspectively for the different bootstrap resamples (matrix (Nboot,M)). 

Svbsa_M_m <- ind1000$Si
Svbsa_M_lb <- ind1000$Si_lb
Svbsa_M_ub <- ind1000$Si_ub
Svbsa_M_all <- ind1000$Si_all

Svbsa_T_m <- ind1000$STi
Svbsa_T_lb <- ind1000$STi_lb
Svbsa_T_ub <- ind1000$STi_ub
Svbsa_T_all <- ind1000$STi_all

#  Calculate total interaction effects with bootstrapping as the difference between total and main effects across bootstrap resamples:
Svbsa_I_all <- Svbsa_T_all - Svbsa_M_all # Total interactions, matrix (Nboot,M)

# Calculate statistics of total interactions across bootstrap resamples (mean, lower and upper bounds of sensitivity indices):
alfa <- 0.05 # Significance level for the confidence intervals estimated by bootstrapping 
Svbsa_I_m <- colMeans(Svbsa_I_all, na.rm = TRUE) # Mean total interactions across bootstrap resamples
Svbsa_I_sort   <- apply(Svbsa_I_all, 2, sort) 
Svbsa_I_lb   <- Svbsa_I_sort[max(1,round(Nboot * alfa / 2)),] #  Lower bound 
Svbsa_I_ub   <- Svbsa_I_sort[round(Nboot * (1 - alfa / 2)),] # Upper bound

# Plot the VBSA sensitivity indices with confidence intervals:

dev.new()
boxplot1(Svbsa_M_m, main = "Sensitivity index (VBSA)", Svbsa_M_lb, Svbsa_M_ub, labels = x_labels)
dev.new()
boxplot1(Svbsa_T_m, main = "Sensitivity index (VBSA)", Svbsa_T_lb, Svbsa_T_ub, labels = x_labels)
dev.new()
boxplot1(Svbsa_I_m, main = "Sensitivity index (VBSA)", Svbsa_I_lb, Svbsa_I_ub, labels = x_labels)


## Now we visualize pairwise interactions
# Rescale the output values for visualization purposes (Box-Cox transformation)
lambda <- 0.5 # Parameter of the Box-Cox transformation
YA_boxplot <- (YA ^ lambda - 1)/lambda # Box-Cox transformation of YA


# Plot 2-dimensional scatter plots to visualize pairwise interactions
dev.new()
scatter_plots_interaction(XA,YA_boxplot[,iY],x_labels) # This figure is shown in Figure 8
