# Supplementary material for: Matlab/R workflows to assess critical choices in Global Sensitivity Analysis using the SAFE toolbox
Source: MethodsX. 2019 Sep 30;6:2258–80. doi: 10.1016/j.mex.2019.09.033 (PMC6812336; doi:10.1016/j.mex.2019.09.033)
Supplement: Supplementary file 16 [file mmc16.r]

## Perform Regional Sensitivity Analysis (RSA) with threshold

# Set output threshold:
threshold <- 2.5 # Threshold for model output (here RMSE)
flag <- 1 # Select the statistic to compute the sensitivity indices (here the maximum vertical distance between the CDFs)

iY <- 1 # Define the index of the output metric(s) to consider from those estimated in remark 1, Y[,1] = RMSE

# Perform RSA (find behavioural parameterizations):
Srsa_tr <- RSA_indices_thres(X, Y[,iY], threshold, flag)
idxb <- Srsa_tr$idxb

# Calculate the sensitivity indices using bootstrapping: 
Nboot <- 1000 # Number of bootstrap resamples
Srsatr1000 <- RSA_indices_thres(X, Y[,iY], threshold, flag, Nboot = Nboot) 
Srsa_m <- Srsatr1000$stat # Mean of the sensitivity indices (i.e. maximum vertical distance)
Srsa_lb <- Srsatr1000$stat_lb # Lower bounds of the sensitivity indices
Srsa_ub <- Srsatr1000$stat_ub # Upper bounds of the sensitivity indices

# Plot the sensitivity indices with confidence intervals with input factors' default ranges:
dev.new()
boxplot1(Srsa_m, Srsa_lb, Srsa_ub, labels = x_labels, ylab ="Sensitivity index (RSA)") # This figure is shown  in Figure 9.a


## Now we repeat the estimation of the RSA sensitivity indices using modified input factors' ranges.

# Define new input factors' ranges:
DistrPar2  <- list( c(0, 800), c(0, 4), c(0, 0.8), c(0, 0.4), c(0.4, 1)) 

# Sample input factors' space:
X_2 <- AAT_sampling(SampStrategy, M, DistrFun, DistrPar2, N)
colnames(X_2) <- x_labels

# Run the model:
Y_2 <- model_evaluation(myfun, X_2, dat = dat)  

# Perform RSA (find behavioural parameterizations):
Srsa_tr_2 <- RSA_indices_thres(X_2, Y_2[,iY], threshold, flag)
idxb_2 <- Srsa_tr_2$idxb


#  Calculate the sensitivity indices using bootstrapping:
Srsat1000_2 <- RSA_indices_thres(X_2, Y_2[,iY], threshold, flag, Nboot = Nboot) 
Srsa_m_2 <- Srsat1000_2$stat # Mean of the sensitivity indices (i.e. maximum vertical distance)
Srsa_lb_2 <- Srsat1000_2$stat_lb # Lower bounds of the sensitivity indices
Srsa_ub_2 <- Srsat1000_2$stat_ub # Upper bounds of the sensitivity indices

# Plot the sensitivity indices with confidence intervals with input factors' modified ranges:
dev.new()
boxplot1(Srsa_m_2, Srsa_lb_2, Srsa_ub_2, labels = x_labels, ylab ="Sensitivity index (RSA)") # This figure is shown  in Figure 9.b


## Check the ranges of the behavioural parameterizations by parallel coordinate plot:

# Parallel coordinate plot with default ranges:

mycol <- idxb
mycol[idxb == FALSE] <- gray(.7, alpha = .7)
mycol[idxb == TRUE] <-  gray(0, alpha = .7)

dev.new()
parcoord(X, col = mycol, var.label = TRUE, plotorder = idxb)

# Parallel coordinate plot with modified ranges:
mycol_2 <- idxb_2
mycol_2[idxb_2 == FALSE] <- gray(.7, alpha = .7)
mycol_2[idxb_2 == TRUE] <-  gray(0, alpha = .7)


dev.new()
parcoord(X_2, col = mycol_2, var.label = TRUE, plotorder = idxb_2)
