# Supplementary material for: Matlab/R workflows to assess critical choices in Global Sensitivity Analysis using the SAFE toolbox
Source: MethodsX. 2019 Sep 30;6:2258–80. doi: 10.1016/j.mex.2019.09.033 (PMC6812336; doi:10.1016/j.mex.2019.09.033)
Supplement: Supplementary file 17 [file mmc17.r]

## We run RSA based on grouping as in remark 1, but here the confidence intervals of the sensitivity indices are also estimated with bootstrapping.

flag <- 2 # We select the maximum vertical distance or Kolmogorov-Smirnov statistic between CDFs as statistics as in remark 1

iY <- 1 # Define the index of the output metric(s) to consider from those estimated in remark 1, Y[,1] = RMSE
ngroup <- 10 # Number of groups into which the output values are divided

Srsagr <- RSA_indices_groups(X, Y[,iY], ngroup, flag) # Calculate the respective groups of the samples (idx) and the range of Y in each group (Yk):
idx <- Srsagr$idx
Yk <- Srsagr$Yk

# Calculate the sensitivity indices using bootstrapping:
Nboot <- 1000 # Number of bootstrap resamples
Srsagr1000 <- RSA_indices_groups(X, Y[,iY], ngroup, flag, Nboot = Nboot) # Calculate the mean and confidence intervals of the sensitivity indices (here the maximum vertical distance). The output metric considered is RMSE.
Srsa_m <- Srsagr1000$stat # Mean of the sensitivity indices (i.e. maximum vertical distance)
Srsa_lb <- Srsagr1000$stat_lb # Lower bounds of the sensitivity indices
Srsa_ub <- Srsagr1000$stat_ub # Upper bounds of the sensitivity indices

# Plot the sensitivity indices with confidence intervals:
dev.new()
boxplot1(Srsa_m, Srsa_lb, Srsa_ub, labels = x_labels, ylab ="Sensitivity index (RSA)") # This is shown in Figure 11.a

## Now we remove the poorly performing simulations and rerun the analysis. 
# First we decide the value of the performance metric above (or below) which simulations are considered poorly performing 

# Identify the poorly performing simulations to be removed:
Y_pp <- Yk[10,iY] # Define the value above which we have poorly performing outputs (here reference to the output groups’ limit corresponding to a RMSE = 3.8 is made)
#Yk <- matrix(unlist(Yk), nrow = lengths(Yk)[iY], byrow = FALSE) 
#Idx <- matrix(unlist(idx[iY]), nrow = lengths(idx)[iY], byrow = FALSE) 
idx_pp <- which(Yk[,iY] >= Y_pp & Yk[,iY] != Yk[nrow(Yk),1]) #  Index of the sets with poorly performing output 
Y_wp <- Y[idx[ , iY] != idx_pp,iY]      # Subsample of output where poorly performing values have been excluded
X_wp <- X[idx[ , iY] != idx_pp,] # Subsample of input factors where poorly performing values have been excluded

ngroup <- 10 # Number of groups into which the output values is divided

# Calculate the respective group of the samples (idx_wp) and the range of Y in each group (Yk_wp): 
Srsagr_wp <- RSA_indices_groups(X_wp, Y_wp, ngroup, flag)
idx_wp <- Srsagr_wp$idx # Index which divides the output into different groups
Yk_wp <- Srsagr_wp$Yk # Output limit of each group

# Calculate the sensitivity indices using bootstrapping: 
Srsagr1000_wp <- RSA_indices_groups(X_wp, Y_wp, ngroup, flag, Nboot = Nboot) # Calculate the mean and confidence intervals of the sensitivity indices (here the maximum vertical distance). The output metric considered is RMSE.
Srsa_m_wp <- Srsagr1000_wp$stat # Mean of the sensitivity indices (i.e. maximum vertical distance)
Srsa_lb_wp <- Srsagr1000_wp$stat_lb # Lower bounds of the sensitivity indices
Srsa_ub_wp <- Srsagr1000_wp$stat_ub # Upper bounds of the sensitivity indices


# Plot the sensitivity indices with confidence intervals calculated without poorly performing simulations:
dev.new()
boxplot1(Srsa_m_wp, Srsa_lb_wp, Srsa_ub_wp, labels = x_labels, ylab ="Sensitivity index (RSA)") # This is shown in Figure 11.b


##  Now we look for an explanation of the results obtained by plotting the input factors' CDFs. 
# The additional code used is reported below and Figure 10 provides detailed explanations.

# Plot input factors' CDFs with all simulations:
dev.new()
RSA_plot_groups(X, idx, Yk, labels = x_labels) # Figure 12.a

#  Plot input factors' CDFs with poorly performing simulations removed:
dev.new()
RSA_plot_groups(X_wp, idx_wp, Yk_wp, labels = x_labels) # Figure 12.b
