# Supplementary material for: Matlab/R workflows to assess critical choices in Global Sensitivity Analysis using the SAFE toolbox
Source: MethodsX. 2019 Sep 30;6:2258–80. doi: 10.1016/j.mex.2019.09.033 (PMC6812336; doi:10.1016/j.mex.2019.09.033)
Supplement: Supplementary file 18 [file mmc18.r]

## We perform PAWN using a subsample of the input/output sample derived in the introductory code, to determine whether we could use a smaller sample to screen the input factors.


x_labels <- c("Sm", "beta", "alfa", "Rs", "Rf", "dummy") # Name of input factors (we add an artificial 'dummy' input factor)

iY <- 2 # Define the index of the output metric(s) to consider from those estimated in remark 1, Y[,2] = RMSE

# Calculate the sensitivity indices using bootstrapping for a subsample of the input/output sample derived in the introductory code (warning: it may take some time to run these lines):
Nsub <- 1000 # Size of the subsample 
X_sub <- X[1:Nsub,] # Subsample of input factors
Y_sub <- Y[1:Nsub,] # Subsample of output
n_con <- 10 # Number of equally spaced intervals
Nboot <- 1000 # Number of bootstrap resamples
KS_pawn_sub <- pawn_indices_givendata(X_sub, Y_sub[,iY], n_con, Nboot)
KS_max_sub <- KS_pawn_sub$KS_max
KS_dummy_sub <- KS_pawn_sub$KS_dummy

# Calculate PAWN sensitivity index:
# - KS_max_sub (size (Nboot,M)) is the maximum KS across the n conditioning intervals for the Nboot bootstrap resamples and for the M model parameters analysed (we note that we use a different index compared to remark 3 where we used the mean KS across the conditioning intervals, because the objective here is to screen uninfluential input factors); 
# - KS_dummy_sub (size (Nboot,1)) is the KS statistic for the dummy parameter.

# Calculate statistics across bootstrap resamples (mean, lower and upper bounds of sensitivity indices):
alfa <- 0.05 # Significance level for the confidence intervals estimated by bootstrapping 
Spawn_sub_m <- colMeans(cbind(KS_max_sub,KS_dummy_sub))  # Mean PAWN sensitivity index across bootstrap resamples
KS_sub_b <- cbind(KS_max_sub,KS_dummy_sub)
Spawn_sub_lb <-  apply(KS_sub_b,2,quantile,alfa/2) # Lower bound
Spawn_sub_ub <- apply(KS_sub_b,2,quantile,1-alfa/2) # Upper bound

# Plot the sensitivity indices with confidence intervals (Figure 13.a):
dev.new()
boxplot1(Spawn_sub_m, Spawn_sub_lb, Spawn_sub_ub, labels = x_labels, ylab ="Sensitivity index (PAWN)") 


## Now we repeat the computation using the entire input/output sample derive in the introductory code:

# Calculate the sensitiviy indices (warning: it may take some time to run the following line):
KS_pawn <- pawn_indices_givendata(X, Y[,iY], n_con, Nboot)
KS_max <- KS_pawn$KS_max
KS_dummy <- KS_pawn$KS_dummy

# Calculate statistics across bootstrap resamples (mean, lower and upper bounds of sensitivity indices):
Spawn_m <- colMeans(cbind(KS_max,KS_dummy))  # Mean PAWN sensitivity index across bootstrap resamples
KS_b <- cbind(KS_max,KS_dummy)
Spawn_lb <-  apply(KS_b,2,quantile,alfa/2) # Lower bound
Spawn_ub <- apply(KS_b,2,quantile,1-alfa/2) # Upper bound

# Plot the sensitivity indices with confidence intervals (Figure 13.b):
dev.new()
boxplot1(Spawn_m, Spawn_lb, Spawn_ub, labels = x_labels, ylab ="Sensitivity index (PAWN)") 
